# Supplementary material for: Use of learner-driven, formative, ad-hoc, prospective assessment of competence in physical therapist clinical education in the United States: a prospective cohort study
Source: J Educ Eval Health Prof. 2023 Dec 8;20:36. doi: 10.3352/jeehp.2023.20.36 (PMC10823263; doi:10.3352/jeehp.2023.20.36)
Supplement: Supplementary file 1 [file jeehp-20-36-dataset1.xlsx]

## Sheet: EPA Data_Upload
record_id	CI Code	Learner Code	Rotation	epa_assessed (1= EPA 1, 2= EPA 2, 3 = Both EPA 1 and EPA 5)	epa_1	epa_5
1	5	105	CE I
2	5	105	CE I	1	4
3	10	109	CE I	2		2
4	11	110	CE I	1	2
5	6	106	CE I	1	2
6	9	109	CE I	1	3
7	14	113	CE I	3	2	2
8	15	114	CE I	2		2
9	8	108	CE I	1	3
10	16	115	CE I	2		4
11	13	112	CE I	1	1
12	7	107	CE I	1	3
13	6	106	CE I	2		3
14	8	108	CE I	2		4
15	8	108	CE I	2		3
16	2	102	CE I	2		3
17	14	113	CE I	2		2
18	6	106	CE I	1	2
19	49	103	CE I	1	3
20	49	103	CE I	2		3
21	5	105	CE I	3	5	5
22	11	110	CE I	1	3
23	10	109	CE I	2		4
24	7	107	CE I	2		3
25	6	106	CE I	2		3
26	15	114	CE I	2		2
27	18	117	CE I	2		3
28	14	113	CE I	1	2
29	16	115	CE I	1	2
30	49	103	CE I	3	4	3
31	8	108	CE I	1	4
32	13	112	CE I	1	3
33	1	100	CE I	1	3
34	1	101	CE I	1	3
35	4	104	CE I	1	2
36	2	102	CE I	3	5	3
37	17	116	CE I	1	2
38	17	116	CE I	1	3
39	1	100	CE I	1	3
40	1	101	CE I	3	4	4
41	11	110	CE I	3	6	6
42	8	108	CE I	1	4
43	8	108	CE I	1	3
44	5	105	CE I	3	6	1
45	10	109	CE I	1	4
46	18	117	CE I	2		4
47	13	112	CE I	3	3	3
48	16	115	CE I	3	3	3
49	6	106	CE I	1	4
50	6	106	CE I	2		4
51	14	113	CE I	1	2
52	2	102	CE I	3	6	4
53	49	103	CE I	3	3	3
54	6	106	CE I	2		5
55	6	106	CE I	1	4
56	5	105	CE I	3	5	5
57	11	110	CE I	2		6
58	1	100	CE I	3	5	4
59	1	101	CE I	3	5	4
60	18	117	CE I	2		5
61	48	107	CE I	2		2
62	14	113	CE I	1	2
63	6	106	CE I	2		5
64	5	105	CE I	3	4	2
65	11	110	CE I	3	7	7
66	2	102	CE I	2		5
67	2	102	CE I	1	5
68	16	115	CE I	2		5
69	1	100	CE I	3	6	6
70	8	108	CE I	2		4
71	1	101	CE I	3	6	6
72	13	112	CE I	3	4	4
73	7	107	CE I	1	3
74	49	103	CE I	2		4
75	49	103	CE I	1	6
76	14	113	CE I	2		3
77	11	110	CE I	3	7	7
78	7	107	CE I	1	4
79	8	108	CE I	2		3
80	8	108	CE I	2		4
81	1	101	CE I	3	6	6
82	1	100	CE I	1	4
83	5	105	CE I	3	5	4
84	13	112	CE I	3	4	4
85	13	112	CE I	2		4
86	18	117	CE I	2		5
87	10	109	CE I	2		7
88	11	110	CE I	2		7
89	49	103	CE I	3	5	5
90	10	109	CE I	2		4
91	14	113	CE I	3	3	3
92	1	101	CE I	3	6	6
93	1	100	CE I	3	6	6
94	15	114	CE I	1	3
95	15	114	CE I	1	3
96	7	107	CE I	1	5
97	6	106	CE I	3	5	5
98	6	106	CE I	3	4	5
99	11	110	CE I	3	7	7
100	18	117	CE I	2		7
102	18	117	CE I	2		6
108	20	120	CE III	3	3	3
109	26	127	CE III	1	3
110	23	124	CE III	2		2
111	24	125	CE III	1	2
112	26	127	CE III	2		3
113	6	130	CE III	3	4	4
114	28	129	CE III	1	3
115	28	129	CE III	2		4
116	31	161	CE III	1	3
117	46	133	CE III	1
118	45	119	CE III	3	6	6
119	45	118	CE III	3	7	6
120	28	129	CE III	2		3
121	33	135	CE III	2		1
122	32	134	CE III	1	3
123	32	134	CE III	2		3
124	6	130	CE III	1	3
125	6	130	CE III	2		5
126	30	132	CE III	1	2
127	24	137	CE III	1	2
128	24	125	CE III	2		3
129	33	135	CE III	1	1
130	28	129	CE III	1	4
131	31	161	CE III	1	4
132	23	124	CE III	1	2
133	20	120	CE III	2		5
134	26	127	CE III	3	3	4
135	20	120	CE III	1	3
136	28	129	CE III	2		4
137	32	134	CE III	1	4
138	30	132	CE III	1	3
139	28	129	CE III	1	4
140	45	119	CE III	3	7	6
141	45	118	CE III	3	7	7
142	20	120	CE III	2		5
143	32	134	CE III	2		4
144	23	124	CE III	2		2
145	24	125	CE III	1	4
146	24	125	CE III	2		4
147	44	133	CE III	1	3
148	26	127	CE III	3	4	5
149	33	135	CE III	1	2
150	33	135	CE III	2		1
151	6	130	CE III	2		3
152	6	130	CE III	1	3
153	8	121	CE III	1	4
154	8	121	CE III	2		5
155	20	120	CE III	1	4
156	33	135	CE III	2		4
157	32	134	CE III	2		4
158	31	161	CE III	2		3
159	31	161	CE III	1	4
160	6	130	CE III	1	4
161	6	130	CE III	1	2
162	23	124	CE III	2		4
163	32	134	CE III	2		3
164	24	125	CE III	2		6
165	26	127	CE III	2		5
166	8	121	CE III	2		5
168	28	129	CE III	3	4	4
169	8	121	CE III	2		7
170	32	134	CE III	1	4
171	6	130	CE III	2		6
172	20	120	CE III	3	4	6
173	45	118	CE III	3	7	7
174	33	135	CE III	1	4
175	45	119	CE III	3	7	7
176	6	130	CE III	1	3
177	23	124	CE III	2		2
178	32	134	CE III	2		5
179	30	132	CE III	1	4
180	28	129	CE III	1	4
181	28	129	CE III	2		4
182	26	127	CE III	3	4	7
183	33	135	CE III	2		5
184	32	134	CE III	1	5
185	6	130	CE III	2		5
186	6	130	CE III	1	6
187	32	134	CE III	2		3
188	33	135	CE III	2		4
189	47	119	CE III	3	6	4
190	47	118	CE III	3	6	5
191	26	127	CE III	1	4
192	33	135	CE III	1	5
193	24	125	CE III	2		6
194	24	125	CE III	2		4
195	24	125	CE III	1	5
196	6	130	CE III	1	4
197	33	135	CE III	2		3
198	32	134	CE III	2		7
199	23	124	CE III	2		2
200	32	134	CE III	2		5
201	24	125	CE III	2		7
202	28	129	CE III	2		5
203	26	127	CE III	3	6	4
204	33	135	CE III	2		6
205	28	129	CE III	1	5
206	47	119	CE III	3	7	7
207	47	118	CE III	3	7	7
208	20	120	CE III	3	6	6
209	20	120	CE III	3	6	6
210	46	133	CE III	1	7
211	32	134	CE III	2		5
212	23	124	CE III	1	4
213	6	130	CE III	3	4	4
214	24	125	CE III	3	6	6
215	33	135	CE III	2		6
216	28	129	CE III	1	5
217	28	129	CE III	2		6
218	33	135	CE III	1	4
219	26	127	CE III	2		7
220	32	134	CE III	2		7
221	33	135	CE III	2		6
222	24	125	CE III	2		2
223	31	161	CE III	2		4
224	31	161	CE III	2		5
225	32	134	CE III	1	7
226	20	120	CE III	3	7	7
227	20	120	CE III	3	7	7
228	23	124	CE III	2		5
229	33	135	CE III	1	4
230	47	118	CE III	3	7	6
231	31	161	CE III	2		6
232	31	161	CE III	1	7
233	47	119	CE III	3	7	7
234	6	130	CE III	2		5
235	6	130	CE III	1	4
236	28	129	CE III	2		5
237	24	125	CE III	1
238	32	134	CE III	2		7
239	33	135	CE III	1	5
240	23	124	CE III	2		6
241	6	130	CE III	3	6	6
242	33	135	CE III	2		7
246	34	136	CE IV	3	3	3
247	34	136	CE IV	3	4	5
248	36	138	CE IV	3	4	3
249	24	137	CE IV	2		3
250	42	131	CE IV	1	2
251	40	130	CE IV	1	3
252	34	136	CE IV	3	5	6
253	38	140	CE IV	1	5
254	41	131	CE IV	2		3
255	36	138	CE IV	1	4
256	24	137	CE IV	2		5
257	39	132	CE IV	3	6	4
258	34	136	CE IV	3	6	6
259	43	162	CE IV	1	4
260	24	137	CE IV	1	3
261	36	138	CE IV	1	5
262			N/A
263	40	130	CE IV	1	4
264	38	140	CE IV	2		6
265	37	139	CE IV	1	4
266	43	162	CE IV	1	5
267	41	131	CE IV	2		4
268	42	131	CE IV	2		6
269	40	130	CE IV	1	6
270	38	140	CE IV	3	5	6
271	43	162	CE IV	2		5
272	36	138	CE IV	3	5	6
273	34	136	CE IV	3	5	6
274	38	140	CE IV	3	7	7
275	34	136	CE IV	3	7	6
276	38	140	CE IV	3	7	7
277	34	136	CE IV	3	7	7
278	36	138	CE IV	3	6	4
279	40	130	CE IV	1	5
280	38	140	CE IV	3	7	7
281	34	136	CE IV	2		7
282	41	131	CE IV	2		5
283	41	131	CE IV	2		3
284	34	136	CE IV	3	7	7
285	38	140	CE IV	2		7
286	38	140	CE IV	3	7	7
287	36	138	CE IV	3	6	6
288	34	136	CE IV	3	7	7
289	36	138	CE IV	3	6	6
290	34	136	CE IV	3	7	7
291	38	140	CE IV	2		7
292	38	140	CE IV	3	7	7
293	34	136	CE IV	3	7	7
294	38	140	CE IV	2		7
296	9	100	CE II	1	2
297	34	145	CE II	3	2	3
298	34	146	CE II	3	2	2
299	55	112	CE II	2		3
300	6	147	CE II	1	2
301	6	147	CE II	2		2
302	64	157	CE II	2		4
303	60	159	CE II	1	2
304	9	100	CE II	2		3
305	58	113	CE II	2		2
306	64	157	CE II	2		5
307	61	149	CE II	1	4
308	62	156	CE II	1	3
309	58	113	CE II	1	3
310	55	112	CE II	2		2
311	34	146	CE II	2		3
312	34	145	CE II	2		3
313	63	113	CE II	1	4
314	66	154	CE II	1	4
315	66	154	CE II	2		4
316	63	113	CE II	1	4
317	61	149	CE II	3	5	5
318	58	113	CE II	2		3
319	62	156	CE II	3	3	3
320	9	100	CE II	2		4
321	6	147	CE II	2		3
322	6	147	CE II	1	3
323	6	147	CE II	2		4
324	6	147	CE II	1	2
325	56	151	CE II	3	5	5
326	55	112	CE II	2		3
327	64	157	CE II	2		4
328	69	150	CE II	1	4
329	66	154	CE II	3	4	4
330	8	148	CE II	1	2
331	8	148	CE II	2		4
332	60	159	CE II	3	6	4
333	8	148	CE II	2		3
334	9	100	CE II	1	3
335	58	113	CE II	2		3
336	64	157	CE II	2		5
337	56	151	CE II	3	6	7
338	34	146	CE II	1	5
339	34	145	CE II	1	5
340	6	147	CE II	1	3
341	6	147	CE II	2		4
342	58	113	CE II	2		2
343	62	156	CE II	3	3	4
344	63	113	CE II	1	4
345	56	151	CE II	2		5
346	9	100	CE II	3	4	5
347	64	157	CE II	3	3	3
348	61	149	CE II	3	5	6
349	55	112	CE II	1	3
350	56	151	CE II	2		7
351	6	147	CE II	1	4
352	6	147	CE II	2		3
353	58	113	CE II	2		4
354	64	157	CE II	2		6
355	58	113	CE II	2		6
356	55	112	CE II	2		4
357	8	148	CE II	2		2
358	9	100	CE II	2		4
359	62	156	CE II	3	4	4
360	60	159	CE II	3	6	6
361	56	151	CE II	3	7	7
362	8	148	CE II	1	2
363	6	147	CE II	1	3
364	6	147	CE II	2		4
365	6	147	CE II	1	4
366	6	147	CE II	2		5
367	64	157	CE II	2		7
368	58	113	CE II	2		7
369	63	113	CE II	1	6
370	9	100	CE II	2		6
371	64	157	CE II	2		7
372	56	151	CE II	3	6	7
